# Supplementary material for: Antibacterial Agents Adsorbed on Active Carbon: A New Approach for S. aureus and E. coli Pathogen Elimination
Source: Pathogens. 2021 Aug 22;10(8):1066. doi: 10.3390/pathogens10081066 (PMC8401764; doi:10.3390/pathogens10081066)
Supplement: Supplementary file 1 [file pathogens-10-01066-s001.zip]

Archive with 1 entries (1 files):
- pathogens-1287765-supplementary.pdf
